# Supplementary material for: Vaa3D-x for cross-platform teravoxel-scale immersive exploration of multidimensional image data
Source: Bioinformatics. 2023 Jan 5;39(1):btac794. doi: 10.1093/bioinformatics/btac794 (PMC9832945; doi:10.1093/bioinformatics/btac794)
Supplement: btac794_Supplementary_Data [file btac794_supplementary_data.zip]

Archive with 4 entries (4 files):
- Supplementary Figure1.eps
- Supplementary Figure2.eps
- Supplementary Material_Revised(clean).pdf
- FigureS3.eps
